# Supplementary material for: Interactions between maternal parity and feed additives drive the composition of pig gut microbiomes in the post-weaning period
Source: J Anim Sci Biotechnol. 2024 Mar 3;15:33. doi: 10.1186/s40104-024-00993-x (PMC10909285; doi:10.1186/s40104-024-00993-x)
Supplement: Supplementary file 1 — Additional file 1. Ingredient composition and calculated energy and nutrient content of diets. Diets were fed in four phases, and represent the base diets prior to additions of pharmacological doses of Zinc/Copper or Prebiotic according to treatment groups. [file 40104_2024_993_MOESM1_ESM.xlsx]

## Sheet: Sheet1
Ingredient composition, %	Phase 1	Phase 2	Phase 3	Phase 4
Ground corn	43.27	45.46	42	34.38
Soybean meal, 47.5% crude protein	18.75	22.5	28.65	28.5
Corn gluten meal, 60% crude protein	7.5	6.75	0	0
Cereal blend1	5.8	2.8	1.4	0
Distillers dried grains with solubles	5	10	17.5	30
Oat groats	5	0	0	0
Poultry meal	5	5	3.75	0
Vegetable oil blend	3.5	3	3.4	0
Beef tallow	0	0	0	3.55
Spray dried whey	1.25	0	0	0
Calcium carbonate	0.95	0.8	1	1.28
Mono-calcium phosphate, 21%	0.65	0.6	0.38	0.5
Lysine HCL, 98/78.8%	0.64	0.66	0.52	0.52
Zinc Oxide 72%	0.4	0.4	0	0
Copper chloride2	0.04	0.04	0	0
Acidifier3	0.5	0.5	0	0
Salt	0.49	0.49	0.5	0.58
Nursery vitamin and trace mineral premix4	0.25	0.25	0.25	0
Grower vitamin and trace mineral premix5	0	0	0	0.15
Flavor Blend6	0.25	0.1	0	0
Threonine	0.19	0.21	0.19	0.13
L-Methionine	0.11	0.14	0.29	0.21
L-Tryptophan	0.11	0.11	0.09	0.05
Vitamin E	0.1	0	0	0
Medium chain fatty acids7	0.1	0.05	0	0
L-Valine	0.09	0.1	0.1	0
Cholin chloride, 60%	0.03	0.03	0	0
Alpha galactosidase8	0.03	0.01	0	0
Phytase	0	0	0	0.03
Total	100	100	100	100
Calculated nutrient composition
Dry matter, %	74.14	79.84	86.41	82.82
Metabolizable energy, kcal/kg	3369	3308	3333	3289
Net energy, kcal/kg	2589	2523	2522	2426
Crude protein, %	21.21	23.64	23.3	23.77
SID Lys/ME g/Mcal NE	3.85	4.22	4.19	4.14
Crude fat, %	6.8	6.3	6.75	6.72
Acid detergent fiber, %	3.1	3.61	4.63	5.93
Neutral detergent fiber, %	6.69	7.94	9.88	12.58
Total calcium, %	0.78	0.7	0.68	0.69
Total phosphorus, %	0.6	0.62	0.61	0.65
Total lysine, %	1.44	1.56	1.57	1.55
Standardized ileal digestible lysine, %	1.3	1.4	1.4	1.36
Sodium, %	0.35	0.35	0.35	0.35
Copper, ppm	248.81	248.81	16.81	162
Magnesium, ppm	153.2	129.05	161.25	205.56
Selenium, ppm	0.3	0.3	0.3	0.3
Zinc, ppm	3008	3008	120	100
1Bakery by-products
2Tri-basic copper chloride; IntelliBond C; Micronutriennts, Indianopolis, IN
3Encapsulated organic acids; AcidoMatrix; Novus Int., St. Louis, MO.
4Provided per kilogram of diet: 10,400 IU vitamin A, 447 IU vitamin D3, 1,341 IU 369 vitamin D, 70.1 IU vitamin E, 0.04 mg vitamin B12, 8.1 mg riboflavin, 41.38 mg niacin, 370 27.5 mg pantothenic acid, 1.70 mg folic acid, 2.1 mg thiamine, 4.00 mg pyridoxine, 371 0.40 mg biotin, 250.00 mg vitamin C, 3.7 mg menidione. Also provided trace minerals 372 per kilogram of diet: 18.5 mg Cu from tribasic C…
5Provided per kilogram of diet: 5,520 IU vitamin A, 250.0 IU vitamin D3, 17.6 mcg vitamin D, 26.4 IU vitamin E, 21.5 mcg vitamin B12, 4.5 mg riboflavin, 25.5 mg niacin, 16.4 mg pantothenic acid, 2.3 mg menidione. Also provided trace minerals per kilogram of diet: 33 mg Cu from mixed organic and inorganic sources, 0.9 mg I from Ca iodate, 165.2 mg Fe from ferrous sulfate, 49.6 mg Mn from mixed org…
6Flavor blend; N-Hance; Kindstrom-Schmoll, Inc. Eden Prairie, MN
7Lauric acid; LipoVital GL90; Berg + Schmidt, Libertyville, IL.
8Alpha-galactosidase; AlphaGal280 P, Kerry Agribusiness, Charleville, Cork, Ireland
9Escherichia coli derived 6-phytase, Origination Inc., Maplewood, MN.
