# Supplementary material for: Interactions between maternal parity and feed additives drive the composition of pig gut microbiomes in the post-weaning period
Source: J Anim Sci Biotechnol. 2024 Mar 3;15:33. doi: 10.1186/s40104-024-00993-x (PMC10909285; doi:10.1186/s40104-024-00993-x)
Supplement: Supplementary file 2 — Additional file 2. Summary statistics for sequencing reads. Copy numbers from qPCR and numbers of reads prior to and after sequence data processing display adequate coverage across all samples. Percentage of barcodes, percentage of one mismatch bases, yield, percentage of reads over a mean quality score of 30, and mean quality for each sample are listed. [file 40104_2024_993_MOESM2_ESM.xls]

## Sheet: Sheet1
Sample	qPCR copy number, molecules/ul	% of the barcode	% One mismatch bases	Yield (Mbases)	% >= Q30	Mean quality	R1 (forward)/R2 (reverse) reads pre-processing	R1 (forward)/R2 (reverse) reads post-processing
P0302F1	882235	0.17	49.64	16	79.91	33.14	26678	24827
P0302F2	192376328	0.21	50.54	20	75.22	31.98	32455	26978
P0302F3	79460710	0.09	48.53	8	76.64	32.31	13137	11136
P0312F1	434031	0.12	49.22	11	79.64	33.04	18933	17339
P0312F2	25830199	0.18	48.29	17	76.31	32.2	27432	22765
P0312F3	49285458	0.12	46.85	11	74.95	31.93	17689	14797
P0325F1	1282184	0.17	48.57	16	81.27	33.46	25952	24365
P0325F2	187249968	0.21	48.26	19	76.08	32.18	32095	27035
P0325F3	971	0.05	49.19	4	73.15	31.4	7012	5443
P0347F1	168194162	0.12	51.44	11	79.82	33.16	17961	16659
P0347F2	154993184	0.24	48.92	22	79.15	32.93	36530	32336
P0347F3	140912443	0.14	50.59	13	79.04	32.93	20849	18794
P0362F1	1124202	0.19	48.1	17	80.73	33.33	28452	26254
P0362F2	491169	0.17	47.53	15	77.02	32.38	25663	21900
P0362F3	198628826	0.11	49.11	11	79.76	33.13	17613	16302
P0378F1	4386990	0.17	49.47	16	79.83	33.14	25777	23885
P0378F2	233074899	0.18	14.06	17	78.79	32.87	27832	24879
P0378F3	300182900	0.18	48.59	17	79.25	32.98	27560	24843
P0386F1	871020	0.14	49.3	13	80.54	33.28	20826	19333
P0386F2	7074747	0.16	49.66	15	78.63	32.8	24472	21471
P0386F3	97580099	0.14	48.18	13	77.79	32.62	20796	18396
P0393F1	329890	0.09	50.83	9	78.53	32.75	14281	13015
P0393F2	40248037	0.2	12.41	18	73.21	31.47	30118	24057
P0393F3	2717855	0.15	13.6	14	77.81	32.61	23439	20388
P0395F1	1669057	0.17	49.55	15	80.38	33.27	25373	23711
P0395F2	53635439	0.16	13.46	14	76.22	32.26	23947	21129
P0395F3	551	0.03	14.09	3	56.26	27.18	5137	2418
P0398F1	3577463	0.16	49.43	15	79.63	33.09	24860	23105
P0398F2	112405815	0.2	13.15	18	75.45	32.04	29934	25035
P0398F3	5185819	0.11	48.88	11	78.57	32.83	17526	15908
P0465F1	3202813	0.19	13.86	17	80.16	33.22	28614	26482
P0465F2	1018445	0.16	13.56	14	75.33	31.99	23959	19950
P0465F3	152047125	0.18	48.36	16	78.2	32.74	26824	24034
P0536F1	172185823	0.15	48.82	13	79.81	33.12	22378	20419
P0536F2	11165653	0.32	48.12	30	79.33	33.01	49238	44551
P0536F3	31117319	0.11	46.93	10	75.73	32.12	17190	14615
P0561F1	12641326	0.14	50.31	13	80.66	33.33	21039	19571
P0561F2	556315390	0.1	51.41	9	77.16	32.49	15284	13616
P0561F3	92580359	0.17	13.21	16	78.41	32.79	26696	23979
P0601F1	7201583	0.16	49.98	15	79.22	32.99	25162	22963
P0601F2	53941285	0.15	48.66	14	74.85	31.87	23498	19083
P0601F3	6945207	0.19	48.24	17	79.89	33.16	28864	26653
P0602F1	3141935	0.2	13.44	19	77.48	32.59	31379	28467
P0602F2	168313751	0.21	51.42	19	76.1	32.22	32136	27438
P0602F3	9824751	0.12	47.95	11	77.28	32.48	18960	16509
P0695F1	5712128	0.14	49.95	13	79.71	33.1	21197	19643
P0695F2	14544992	0.2	48.77	18	78.76	32.85	29975	26500
P0695F3	152480019	0.17	48.85	16	80.13	33.19	26109	23709
P0725F1	17038787	0.13	48.47	12	80.51	33.27	19759	18292
P0725F2	134741829	0.12	48.5	11	77.95	32.67	18827	16898
P0725F3	3315479	0.15	48.15	14	76.56	32.32	22574	19378
P0732F1	7488682	0.15	49.89	14	79.36	33.02	23241	21237
P0732F2	34840346	0.2	12.86	18	72.67	31.33	30259	23684
P0732F3	117720757	0.14	13.2	13	76.96	32.39	20782	17821
P0757F1	10129659	0.09	49.92	9	79.8	33.12	14316	13133
P0757F2	42121157	0.1	13.05	9	76.05	32.21	14572	12786
P0757F3	4694637	0.09	49.37	8	78.12	32.73	13481	12222
P0768F1	2741135	0.18	48.08	17	79.53	33.03	27559	24857
P0768F2	147680206	0.18	47.82	17	76.54	32.3	28141	23983
P0768F3	36203556	0.1	51.45	9	75.34	32.04	15531	13454
P0787F1	1661954	0.13	51.48	12	74.94	32.02	19557	17662
P0787F2	78005771	0.12	49.39	11	77.12	32.45	18870	16497
P0787F3	105515477	0.18	47.97	16	80.12	33.17	27114	24445
P0804F1	7622939	0.11	14.05	10	78.59	32.85	17267	15930
P0804F2	136670901	0.17	48.9	16	75.8	32.12	26296	22119
P0804F3	119661022	0.19	49	17	77.59	32.55	28437	24408
P0807F1	5532320	0.15	48.51	14	78.89	32.92	23647	21664
P0807F2	134933505	0.16	49.43	15	76.47	32.28	25011	21257
P0807F3	1371751	0.09	47.67	9	73.78	31.64	14128	11904
P0812F1	1516349	0.21	50.12	19	76.67	32.33	32138	28704
P0812F2	55615336	0.23	49.57	21	76.06	32.18	35080	29469
P0812F3	10530806	0.17	49.63	15	76.94	32.41	25723	22235
P0816F1	2549441	0.1	52.49	9	77.49	32.58	15505	14044
P0816F2	135895980	0.18	48.21	17	75.78	32.1	28130	23572
P0816F3	107712949	0.17	49.16	16	76.42	32.29	26724	22971
P0824F1	987790	0.19	48.21	17	80.58	33.27	28461	26534
P0824F2	123199411	0.18	48.6	17	77.73	32.59	27876	24194
P0824F3	93240731	0.14	48.59	13	78.04	32.67	21803	19148
P0834F1	4435142	0.14	14.65	13	80.31	33.24	21297	19807
P0834F2	128658408	0.19	50.32	17	76.26	32.24	28965	24589
P0834F3	50347652	0.12	48.83	11	77.37	32.49	18895	16286
P0837F1	7820508	0.15	48.15	14	79.08	32.94	23551	21300
P0837F2	122936993	0.18	50.49	16	78.13	32.72	27134	24032
P0837F3	49040854	0.18	49.75	17	73.93	31.67	27518	22460
P0843F1	13604966	0.16	48.14	15	79.88	33.14	24893	22808
P0843F2	89602377	0.12	13.29	11	76.17	32.22	17835	15289
P0843F3	10837261	0.18	50.11	17	76.99	32.41	27873	23931
P0896F1	567002	0.1	49.4	9	79.05	32.92	14716	13535
P0896F2	471409572	0.19	50.23	18	76.24	32.25	29186	25036
P0896F3	2374526	0.17	47.56	16	77.21	32.45	26382	22633
P0917F1	10026806	0.18	48.24	16	80.86	33.37	27199	25481
P0917F2	8462497	0.16	50.72	15	79.43	33.03	25144	22859
P0917F3	22217100	0.12	12.24	11	76.12	32.22	18843	16298
P0931F1	37610519	0.19	48.66	18	79.65	33.1	29608	27289
P0931F2	62580008	0.2	12.95	18	72.25	31.22	30357	23654
P0931F3_F05	67459812	0.11	13.31	10	76.41	32.3	16681	14623
P0931F3_F12	1463407	0.13	13.58	12	76.48	32.3	19719	17230
P0943F1	4075440	0.18	51.7	16	79.55	33.07	27160	24995
P0943F2	56854348	0.18	13.41	16	79.19	32.96	27188	24477
P0951F1	673419	0.15	48.06	14	80.64	33.29	23017	21495
P0951F2	49006010	0.13	48.34	12	77.03	32.44	19400	16903
P0951F3	65260109	0.18	12.46	17	76.01	32.14	28087	23261
P0966F1	679187	0.27	50.38	25	78.2	32.68	40880	36992
P0966F2	48451860	0.16	49.74	15	76.07	32.17	24488	20429
P0966F3	93042126	0.15	46.8	14	76.58	32.31	22797	19381
P0988F1	5938335	0.18	51.21	17	79.66	33.08	28234	25888
P0988F2	170480950	0.18	48.83	17	77.42	32.5	27653	23732
P0988F3	230275603	0.14	47.73	13	76.84	32.39	21519	18564
P1009F1	2887116	0.17	48.21	15	79.31	32.99	25712	23372
P1009F2	663550479	0.19	47.64	17	80.41	33.26	28695	26244
P1009F3	249356218	0.21	48.07	20	76.86	32.38	32857	28221
P1421F1	768600	0.13	50.52	12	79.35	32.99	19757	18309
P1421F2	6755331	0.13	49.4	12	77.52	32.55	20340	18050
P1421F3	4812889	0.13	48.61	12	79.97	33.17	20625	19001
P1424F1	6072178	0.18	49.63	16	80.99	33.43	26862	25120
P1424F2	6350259	0.2	12.42	19	76.16	32.19	31171	26187
P1424F3	156098744	0.18	12.79	17	77.71	32.6	28255	24779
P1427F1	1647839	0.12	50.42	11	80.14	33.2	18111	16827
P1427F2	43521075	0.12	48.9	12	76.18	32.22	19113	16435
P1427F3	137743638	0.11	48.92	10	78.33	32.76	16816	15050
P1430F1	3629606	0.09	50.87	8	81.01	33.43	13516	12608
P1430F2	121287948	0.18	14.28	16	76.92	32.4	27200	23355
P1430F3	145595741	0.17	48.58	16	78.21	32.71	26523	23213
P1456F1	861170	0.16	50.78	15	78.63	32.8	24484	22197
P1456F2	186320647	0.13	51.65	12	78.34	32.78	20658	18783
P1456F3	5885218	0.15	48.91	14	81.47	33.51	22432	20876
P1496F1	58953068	0.14	48.91	13	80.61	33.33	22151	20503
P1496F2	3902518	0.14	51	13	78.41	32.75	21914	19321
P1496F3	30	0.01	46.04	1	53.09	26.35	1968	797
P1501F1	8066892	0.15	49.13	14	81.92	33.62	22750	21269
P1501F2	54364672	0.17	49.2	16	77.95	32.64	26606	23208
P1501F3	4819735	0.2	12.44	19	76.16	32.22	31111	26535
P1503F1	4072544	0.13	48.52	12	79.93	33.14	19627	18025
P1503F2	72447584	0.21	12.8	19	74.14	31.7	31643	25822
P1503F3	142625415	0.14	46.78	13	77.16	32.48	21120	18460
P1514F1	1246244	0.11	51.82	10	77.45	32.55	16670	15096
P1514F2	145285619	0.18	47.4	17	77.08	32.43	28329	24345
P1514F3	226769	0.09	48.65	9	75.68	32.09	14245	12243
P1520F1	2006409	0.19	50.09	17	80.36	33.25	28660	26643
P1520F2	4734849	0.22	12.93	20	77.28	32.47	33900	29154
P1520F3	3975307	0.2	12.4	18	76.51	32.29	30068	25686
P1524F1	48832161	0.21	13.02	19	74.15	31.7	32224	26130
P1524F2	65632243	0.17	48.52	16	76.63	32.31	26738	22715
P1524F3_D06	12953838	0.17	47.39	16	78.96	32.9	26187	23510
P1524F3_G03	8334999	0.22	11.95	21	76.35	32.24	34098	28549
P1525F1	55285907	0.12	50.17	11	81.98	33.66	18649	17661
P1525F2	12360201	0.12	50	12	77.68	32.61	19121	17167
P1525F3	1201024	0.1	48.93	9	76.9	32.4	15388	13688
P1533F1	3082214	0.16	49.25	15	78.4	32.77	24998	22375
P1533F2	189391571	0.18	48.12	17	79.8	33.11	27464	24862
P1533F3	4282	0.06	13.86	6	79.28	33.01	9834	8942
P1540F1	3744910	0.18	12.84	17	78.4	32.79	27639	24859
P1540F2	149369245	0.19	48.43	17	79.2	32.95	28998	25914
P1540F3	65445912	0.2	12.9	18	78.58	32.8	30318	26691
P1542F1	73361717	0.21	48.89	20	79.92	33.14	32766	29988
P1542F2	153349507	0.2	48.46	18	76.85	32.37	30183	25827
P1544F1	1757943	0.17	12.28	16	80.55	33.29	26139	24178
P1544F2	230439333	0.17	13.77	15	78.37	32.76	25546	22727
P1544F3	48762794	0.15	48.31	14	73.69	31.58	23726	18906
P1554F1	291100	0.21	50.9	19	77.85	32.62	31482	28836
P1554F2	127294007	0.13	48.16	12	76.61	32.31	19674	16774
P1554F3	158671553	0.17	47.88	15	80.9	33.38	25518	23457
P1563F1	6205874	0.14	52.04	13	81.26	33.47	21036	19760
P1563F2	127565725	0.2	50.13	19	76.39	32.25	31086	26097
P1563F3	128933038	0.15	48.38	14	76.31	32.26	22475	19252
P1566F1	2722962	0.18	13.66	17	79.31	32.94	27960	25704
P1566F2	129392058	0.2	49.04	19	76.89	32.38	31395	26744
P1566F3	97718911	0.08	52.93	7	77.17	32.5	12050	10708
P1569F1	852038	0.19	49.09	17	77.69	32.58	28991	25488
P1569F2	6784202	0.21	48.21	19	77.76	32.59	32208	27956
P1569F3	352344	0.13	47.5	12	72.96	31.39	19644	15277
P1576F1	5105360	0.16	48.27	15	79.93	33.17	24997	23300
P1576F2	112485737	0.18	51.03	16	75.63	32.07	27124	22802
P1576F3	6054939	0.13	47.36	12	75.64	32.09	19950	16958
P1579F1	10209168	0.17	14.9	16	82.23	33.72	26158	24815
P1579F2	66619221	0.19	49.77	17	77.26	32.53	28778	25551
P1579F3	68297276	0.18	48.66	17	76.16	32.2	27699	23246
P1581F1	945206	0.21	49.1	20	77.42	32.52	32402	28378
P1581F2	136768077	0.19	48.63	17	78.12	32.69	28515	24845
P1581F3	128293144	0.17	48.03	15	75.83	32.13	25713	21682
P1695F1	5893590	0.21	13.15	19	76.35	32.27	31599	27135
P1695F2	191830167	0.16	48.14	15	76.52	32.31	24773	21308
P1695F3	38925724	0.12	49.22	11	74.53	31.81	18894	15463
P1698F1	5671672	0.13	48.09	12	80.98	33.43	19520	18450
P1698F2	177908508	0.15	13.03	13	78.37	32.79	22216	19944
P1698F3	109721977	0.2	49.23	18	75.2	31.95	30666	25181
P1709F1	8213607	0.18	51.83	17	79.16	33	28291	25993
P1709F2	42724197	0.2	49.45	18	73.5	31.53	30475	24027
P1709F3	94469	0.15	48.8	14	68.39	30.25	22843	16121
P1736F1	5735078	0.2	48.67	19	79.72	33.09	31116	28411
P1736F2	173660706	0.18	48.44	16	79.04	32.91	27300	24197
P1736F3	187916604	0.18	49.72	17	78.69	32.86	27432	24759
P1739F1	3250977	0.22	50.79	20	77.58	32.58	33187	29294
P1739F2	2856498	0.18	49.08	17	77.57	32.55	27553	24171
P1739F3	8172843	0.13	47.67	12	76.62	32.32	19413	16646
P1743F1	1553044	0.32	50.13	30	79.92	33.13	49278	45157
P1743F2	107866175	0.25	48.08	23	77.75	32.6	37954	33140
P1743F3	155987834	0.12	50.46	11	78.41	32.78	18675	16699
P1750F1	1279453	0.18	50.25	16	80.09	33.2	26913	24729
P1750F2	5631503	0.13	51.25	12	75.43	32.04	19908	17087
P1750F3	64338981	0.17	50.67	16	76.51	32.29	26612	22570
P1752F1	247590167	0.19	48.79	18	79.67	33.1	29622	27005
P1752F2	146321935	0.2	48.28	18	75.22	31.95	30411	25118
P1752F3	64982395	0.19	49.33	17	79.97	33.16	28548	26095
P1755F1	2265708	0.16	49.48	15	78.8	32.88	24170	21934
P1755F2	539099	0.17	49.57	16	74.43	31.76	26098	21245
P1755F3	118729111	0.14	46.97	12	77.32	32.47	20694	17735
P1762F1	3066917	0.22	47.52	21	78.69	32.82	34197	30138
P1762F2	1276728	0.21	47.56	19	76.5	32.27	31517	26810
P1762F3	4812889	0.21	47.61	19	77.18	32.46	31668	27366
P1767F1	108019619	0.14	49.32	13	80.64	33.33	20981	19460
P1767F2	341395045	0.2	50.06	18	78.09	32.7	30358	26833
P1767F3	125140998	0.19	13.44	18	79.21	32.97	29100	26382
P1775F2	70617346	0.1	49.16	9	76.37	32.26	15459	13348
P1775F3	116720966	0.17	49.38	16	79.38	33.02	26433	23998
P1776F1	858725	0.19	48.84	18	80.59	33.3	29553	27821
P1776F2	122762359	0.19	49.65	17	76.21	32.23	28877	24536
P1776F3	71070524	0.14	47.56	13	75.38	32	22030	18117
P1780F1	412965	0.21	48.71	19	74.96	31.85	32240	25893
P1780F2	89857485	0.05	15.12	4	79.24	32.98	7362	6619
P1780F3	1904474	0.08	48.81	8	76.74	32.36	12501	11066
P1784F1	629449	0.15	48.73	14	80.07	33.17	23003	21373
P1784F2	229785111	0.16	13.88	15	77.72	32.6	24091	21206
P1784F3	69127517	0.16	13.47	15	78.6	32.82	24615	21971
P1794F1	2306327	0.16	49.19	14	81.38	33.5	23920	22472
P1794F2	158856781	0.16	48.98	14	76.36	32.24	23983	20168
P1794F3	117303141	0.16	49.79	15	77.07	32.43	24519	21051
P1801F1	2723656	0.14	50.86	13	80.91	33.41	21254	19982
P1801F2	8408537	0.17	47.78	15	77.99	32.65	25438	22301
P1801F3	140113472	0.18	14.3	16	78.45	32.8	27020	24226
P1807F1	1590306	0.16	50.88	15	80.81	33.37	25061	23310
P1807F2	120514560	0.19	47.31	18	76.34	32.23	29201	24609
P1807F3	12743796	0.17	13.43	16	79.36	33.03	25975	23713
P2535F1	873500	0.2	47.26	19	75.27	31.96	31356	25789
P2535F2	131337856	0.29	49.15	27	80.32	33.25	45001	41351
P2535F3	6254584	0.2	47.82	18	77.41	32.49	30566	26103
P2543F1	3721031	0.15	51.69	14	80.06	33.2	23318	21669
P2543F2	167478411	0.2	50.15	18	75.65	32.08	30617	25521
P2543F3	173660706	0.19	12.66	18	73.39	31.5	29842	23657
P943F3	4124982	0.17	49.17	15	81.64	33.55	25468	23731
S0218F	186	0.06	48.38	5	76.28	32.22	8812	7412
S0218V	92895	0.22	50.44	20	75.86	32.17	33096	28743
S0281F	178259	0.17	49.44	16	73.54	31.55	26351	21089
S0281V	791327	0.21	48.26	20	80.85	33.37	32577	30236
S0288F	13898179	0.13	49.76	12	78.78	32.87	20320	18196
S0288V	184053	0.11	48.92	10	74.35	31.75	17241	14029
S0375F	2662407	0.17	13.03	16	75.49	32.06	26715	22718
S0375V	1617255	0.16	50	15	76.94	32.42	24844	21627
S0424F	8034611	0.23	13.97	21	76.77	32.38	34755	30309
S0424V	87387	0.14	50.58	13	77.12	32.49	21128	18808
S0431F	19286785	0.15	50.03	14	75.61	32.07	22631	18984
S0431V	398546	0.16	48.74	15	78.1	32.71	24096	21524
S0536F	2023595	0.11	51.85	10	76.35	32.28	17374	15243
S0536V	1074973	0.23	50.11	21	76.94	32.42	35599	31212
S0541F	7989054	0.18	48.89	17	76.9	32.39	27697	23735
S0541V	101022	0.11	50.94	10	77.88	32.67	16427	14902
S0587F	3162098	0.16	13.35	14	77.95	32.67	24082	21421
S0587V	23363	0.18	49.36	17	72.35	31.25	27866	21725
S1057F	11777015	0.11	48.12	10	77.15	32.48	16991	15042
S1057V	311877	0.11	51.92	10	76.59	32.33	16890	14742
S12013F	8856337	0.08	48.14	7	77.6	32.58	12063	10640
S12045F	1874071	0.18	48.33	17	75.07	31.93	27841	23023
S12045V	105	0.08	48.09	7	82.85	33.86	12148	11539
S12080F	26556223	0.19	48.14	18	76.88	32.38	29804	25503
S12080V	43731	0.17	49.2	16	79.54	33.06	26036	23878
S12752F	6238417	0.14	13.26	13	74.41	31.77	21493	17581
S12752V	139296	0.13	48.07	12	75.34	32.02	20159	17088
S13583F	48971191	0.16	47.14	15	75.31	31.97	24689	20304
S13583V	1488205	0.19	48.94	17	77.12	32.44	28887	25554
S13753F	132086785	0.17	48.03	16	79.83	33.14	26316	24220
S13753V	203981	0.16	47.85	15	75.57	32.08	25255	21546
S13775F	12599692	0.11	13.86	10	77.89	32.68	17346	15658
S13775V	1597831	0	75.73	0	55.89	27.41	103	53
S13790F	83492878	0.09	51.68	8	77.91	32.66	13970	12468
S13790V	1218775	0.07	52.35	6	76.72	32.4	10479	9369
S13954F	125497287	0.11	46.88	10	77.31	32.5	16143	14047
S14938F	10821867	0.15	13.04	14	80	33.18	22860	21001
S14938V	354353	0.15	47.7	14	80.13	33.2	23486	21668
S15008F	222710104	0.12	49.65	11	77.62	32.56	17886	15569
S15008V	2007324	0.05	52.97	5	76.23	32.26	7670	6774
S15115F	3269515	0.18	48.58	16	78.31	32.73	26900	23553
S15126F	1003357	0.12	50.99	11	76.22	32.23	18715	16159
S15126V	375982	0.2	49.07	19	77.87	32.66	31176	28108
S15132F	8781121	0.08	51.88	7	78.16	32.75	12433	11286
S15132V	4198934	0.18	48.25	17	79.55	33.06	28071	25418
S15143F	77875114	0.09	51.19	9	78.7	32.87	14299	13012
S15143V	872879	0.16	50.16	15	78	32.68	24898	22177
S15459F	72550644	0.18	49.59	17	76.42	32.27	27577	23445
S15459V	238567	0.23	12.14	21	73.64	31.57	35018	27987
S2013V	1045318	0.17	48.75	16	77.42	32.54	26744	23772
S20153F	7252951	0.13	12.91	12	77.73	32.62	20331	18115
S20153V	1614957	0.07	52.01	6	76.05	32.22	10301	9170
S2015F	134837633	0.15	48.49	14	78.38	32.74	22662	19868
S2015V	1320701	0.08	53.39	7	75.17	32.01	12405	10784
S2018F	7456814	0.15	49	14	76.16	32.21	22888	19317
S2018V	120838	0.11	48.53	10	80.58	33.32	17056	15973
S2026F	6368338	0.12	49.42	11	76.33	32.26	18130	15661
S2026V	1604660	0.1	51.44	9	76.87	32.41	15354	13762
S2036F	66130538	0.16	12.87	14	80	33.16	24085	21948
S2036V	1114655	0.2	47.11	18	77.63	32.57	30098	26348
S2038F	13653402	0.14	50.6	13	79.6	33.09	22157	20248
S2038V	382179	0.09	50.56	8	76.17	32.23	14082	12320
S20512F	94575640	0.01	56.12	1	73.7	31.74	2188	1914
S20512V	90654	0.21	46.46	19	72.95	31.37	31606	25759
S2059F	4939	0.08	49.97	7	76.21	32.22	12379	10586
S2059V	6546	0.17	49.01	15	74.92	31.9	25368	21585
S20924F	163321860	0.09	49.66	8	76.05	32.28	14101	12859
S20924V	202588	0.16	48.38	15	80.34	33.26	25010	23126
S21015F	190471541	0.09	50.82	8	77.68	32.6	13100	11557
S21015V	5308891	0.18	48.41	17	82.06	33.68	28224	26753
S21026F	49836440	0.18	48.08	17	79.67	33.09	27507	25016
S21026V	1585387	0.09	51.86	9	76.06	32.23	14532	12837
S21069F	80655640	0.11	51.79	10	76.46	32.29	17329	15056
S21069V	46653	0.21	47.51	19	74.48	31.76	31701	25711
S23479F	69454606	0.15	48.36	14	76.72	32.35	23047	19784
S23481F	58479041	0.16	13.04	15	78.33	32.77	24225	21621
S23487F	98881607	0.18	13.01	17	77.59	32.59	27762	24427
S2443F	10194665	0.12	47.84	11	74.44	31.85	18308	15693
S2443V	3861132	0.13	49.37	12	76.57	32.32	20497	17772
S2793F	134646093	0.2	49.84	19	78.78	32.86	30787	27398
S2793V	2704366	0.24	50.95	22	79.71	33.11	37354	34307
S2839F	7715605	0.13	50.16	12	78.64	32.84	20629	18401
S2839V	17946195	0.17	48.82	16	80	33.17	25883	23736
S2930F	2131363	0.16	48.33	14	77.11	32.45	23758	20703
S2930V	1467573	0.22	48.86	20	77.61	32.58	33221	29316
S2945F	475708	0.17	49.91	16	75.42	32.02	26687	22378
S2945V	140290	0.14	47.28	13	73.92	31.65	22102	18038
S2978F	53850934	0.1	50.56	9	78.33	32.79	15322	13912
S2978V	355958	0.22	47.63	21	78.04	32.69	34164	30451
S2983F	8608092	0.14	48.4	13	79.61	33.06	20806	18794
S2983V	434339	0.28	47.22	26	78.9	32.89	43423	39044
S2985F	69355944	0.11	48.58	10	76.8	32.41	16421	14722
S2985V	111909	0.18	51.16	16	77.89	32.64	26949	24207
S3115F	538333	0.15	48.15	14	74.78	31.85	22464	18433
S3115V	624991	0.22	47.77	20	78.16	32.73	33608	30316
S3159F	89333	0.14	47.27	13	71.69	31.09	20846	16221
S3159V	1441726	0.13	13.02	12	79.55	33.07	19629	18193
S3160F	9972496	0.1	47.87	10	77.47	32.56	15826	14040
S3160V	145262	0.12	49.88	11	77.11	32.44	18153	15693
S3161F	755063	0.16	47.94	15	76.64	32.33	25230	21664
S3161V	281136	0.17	47.88	16	75.1	31.94	25791	21504
S3168F	66951500	0.12	50.13	11	75.68	32.09	18770	15741
S3168V	5960996	0.19	47.81	17	78.22	32.71	28357	24860
S32470V	1187985	0.14	51.58	12	74.98	31.93	20761	17887
S32475F	91705488	0.15	12.75	14	78.58	32.83	23383	21030
S32475V	350186	0.23	48.22	21	79.33	32.99	35534	31917
S32476F	5839384	0.12	50.54	11	77.19	32.48	18488	16349
S32476V	14085	0.13	48.65	12	78.74	32.85	19173	17581
S32477F	10108083	0.16	47.67	14	81.3	33.5	23760	22345
S32477V	1751260	0.15	48.02	14	80.65	33.34	23186	21530
S32478F	74042716	0.15	48.7	14	78.83	32.89	23515	21114
S32478V	436196	0.17	50.67	15	79.44	33.04	25663	23616
S32480F	11157720	0.14	50.24	13	80.63	33.34	21451	20061
S32480V	867930	0.18	13.18	17	78.51	32.82	27684	25097
S32481V	58526	0.11	50.23	11	77.54	32.54	17522	15965
S32482F	13308477	0.12	49.13	11	78.13	32.71	18406	16485
S32482V	126822	0.18	49.33	16	77.13	32.47	26881	24300
S32483F	57941187	0.06	50.41	5	78.97	32.95	8940	8223
S32483V	2021642	0.08	50.89	8	72.93	31.43	12470	10266
S32484F	1264869310	0.18	49.13	17	80.96	33.42	27658	26007
S32484V	546	0.1	49.53	9	75.45	32.01	14781	12157
S32485F	49312	0.16	12.54	15	71.87	31.12	24316	18581
S32485V	48375	0.21	49.86	20	77.78	32.62	32697	29239
S32486F	3603899	0.12	49.5	11	76.14	32.22	18936	16368
S32486V	2882280	0.11	13.97	10	71.37	31.01	17392	13642
S32487V	120409	0.17	13.22	16	73.86	31.64	25861	21032
S32488F	88337664	0.13	50.45	12	80.87	33.4	20201	18858
S32488V	11330675	0.12	53.63	12	77.41	32.56	19122	17300
S32821F	114258480	0.09	51.14	8	79.02	32.95	13461	12296
S32821V	271128	0.18	49.74	17	78.79	32.88	27541	24940
S32822F	65912735	0.18	48.65	16	80.61	33.32	27206	25156
S32822V	1762499	0.06	50.09	6	80.06	33.22	9749	9088
S32823F	106192610	0.11	48.28	11	76.5	32.31	17573	15194
S32823V	358151	0.1	49.56	9	72.76	31.36	14740	12107
S32824F	12871239	0.08	50.95	7	77.26	32.5	11962	10539
S32824V	134816	0.13	48.58	12	78.23	32.74	19250	17348
S3327F	613548	0.17	47.95	16	75.72	32.1	26451	22162
S3327V	2227387	0.24	48.16	22	77.69	32.57	36520	31823
S3329F	33504643	0.17	50.28	15	74.72	31.86	25600	21369
S3329V	162295	0.19	50.21	17	77.57	32.58	28692	25558
S3594V	52765757	0.13	49.06	12	76.77	32.38	20660	18111
S3840F	4207897	0.16	49.42	15	77.92	32.66	24680	21967
S3840V	1117828	0.19	49.81	18	76.4	32.27	29541	25309
S3968F	1350468	0.14	49.4	13	75.43	32.03	20956	17566
S3968V	1137060	0.1	52.06	9	76.73	32.38	14927	13191
S3973F	955337	0.16	50.02	15	76.16	32.21	24924	21282
S3973V	269905	0.22	47.94	20	75.27	31.99	32956	27829
S4052F	12999956	0.17	49.53	16	76.59	32.33	26126	22507
S4052V	333105	0.07	49	7	72.81	31.49	11187	9788
S4059F	14503698	0.15	48.96	14	76.71	32.37	22500	19530
S4059V	6185435	0.25	48.4	23	80.01	33.18	38192	35085
S4432F	1269	0.08	13.7	7	72.7	31.34	12303	9783
S4432V	242844	0.2	48.11	18	78.06	32.69	29932	26737
S4525F	138824795	0.09	13.39	8	76.81	32.41	13446	11953
S4525V	843986	0.1	49.69	10	77.86	32.67	16032	14545
S4581F	43731	0.07	47.92	7	71.28	30.98	11011	8384
S4581V	1602789	0.18	13.42	16	78.73	32.86	26894	24332
S4588F	2745035	0.18	49.46	17	78.34	32.77	27906	24872
S4588V	397879	0.18	48.27	16	75.95	32.17	27228	23369
S4593F	4040827	0.15	48.14	13	75.36	32.02	22359	18808
S4593V	192072	0.2	50.18	18	76.05	32.21	30182	26431
S4623F	5712128	0.16	49.75	15	77.01	32.43	24852	21441
S4623V	5196888	0.17	47.94	16	76.6	32.31	26369	22398
S4851F	80942786	0.16	13.18	15	75.26	31.98	25188	20870
S4851V	5744700	0.19	47.41	18	76.89	32.38	29689	25382
S4862F	503494873	0.12	12.35	11	79.05	32.95	18917	17247
S4862V	640279	0.17	47.98	16	76.1	32.2	26765	23194
S4955F	33719656	0.21	47.87	19	78.22	32.72	31803	28100
S4955V	97218	0.11	50.47	10	75.61	32.1	16718	14680
S5105F	119406142	0.16	47.56	14	75.95	32.18	23911	20578
S5105V	3961204	0.15	50.13	14	77.5	32.56	22708	20003
S5112F	8366805	0.14	49.12	13	78.39	32.77	21991	19541
S5112V	1019634	0.15	51.53	14	76.72	32.38	23377	20716
S5115V	893594	0.17	13.56	16	75.63	32.1	26318	22429
S5116F	86967088	0.19	48.32	18	76.49	32.29	29515	25148
S5116V	1363004	0.2	48.56	18	75.37	32.01	30227	25307
S5127F	239587	0.11	50.23	10	75.4	32.01	17218	14401
S5127V	341495	0.09	50.53	8	75.33	32.06	13642	11813
S5129F	3863878	0.16	13.91	15	74.69	31.83	24918	20436
S5129V	376421	0.21	47.68	19	76.37	32.28	32245	28057
S5137F	682401	0.18	49.98	17	75	31.92	27985	23173
S5137V	473011	0.12	52.09	11	76.54	32.32	17807	15579
S5510F	517279100	0.18	49.21	17	80.07	33.2	27705	25618
S5510V	578399	0.15	49.36	14	78.51	32.8	22680	20439
S8441F	11569596	0.09	47.75	9	78.75	32.88	14284	12960
S8441V	204614	0.12	49.57	11	80.41	33.28	18571	17282
S8462F	3510358	0.08	48.24	8	73.81	31.71	12673	11022
S8462V	590865	0.17	47.46	16	77.42	32.53	26623	23378
S8464F	25848564	0.18	48.65	17	75.75	32.1	27886	23373
S8464V	844201	0.22	48.38	20	77	32.42	34048	29376
S8894F	12073663	0.14	48.07	13	77.2	32.47	22083	19164
S8894V	130944	0.17	48.58	16	77.54	32.57	26258	23398
