# Supplementary material for: Interactions between maternal parity and feed additives drive the composition of pig gut microbiomes in the post-weaning period
Source: J Anim Sci Biotechnol. 2024 Mar 3;15:33. doi: 10.1186/s40104-024-00993-x (PMC10909285; doi:10.1186/s40104-024-00993-x)
Supplement: Supplementary file 3 — Additional file 3. Sow reproductive performance. Average preweaning mortalities and number of piglets liveborn are listed for each maternal parity group, as well as for all sows in the study combined. Data is presented as average counts with standard deviation, with significant differences denoted with differing letter superscripts (t-test, P < 0.05). [file 40104_2024_993_MOESM3_ESM.xls]

## Sheet: Additional_File_3
	Primiparous sows	Multiparous sows	All sows
Preweaning mortality, count			2.67 +/- 0.22
Liveborn, count	12.91 +/- 0.55	13.78 +/- 0.31	13.60 +/- 0.27
