# Supplementary material for: Interactions between maternal parity and feed additives drive the composition of pig gut microbiomes in the post-weaning period
Source: J Anim Sci Biotechnol. 2024 Mar 3;15:33. doi: 10.1186/s40104-024-00993-x (PMC10909285; doi:10.1186/s40104-024-00993-x)
Supplement: Supplementary file 4 — Additional file 4. Effects of dietary treatment group on nursery pig ADG and ADFI. Average overall nursery ADG and ADFI are listed for each treatment, as well as averages of weekly ADFI. ADG was calculated by dividing total nursery weight gain by the number of d in the study (42 d). ADFI was calculated on a weekly basis by dividing feed disappearance by the number of pigs in each pen. Pooled standard error for each metric is also listed. Significant differences among dietary treatment groups are denoted with differing letter superscripts (P<0.05). [file 40104_2024_993_MOESM4_ESM.xls]

## Sheet: Sheet1
	Con	Preb	Preb+ZnCu	SEM
Overall ADG, kg	0.34	0.33	0.32	0.01
Week 1 ADFI, kg	0.019	0.017	0.025	0.03
Week 2 ADFI, kg				0.03
Week 3 ADFI, kg				0.03
Week 4 ADFI, kg				0.03
Week 5 ADFI, kg	0.6	0.58	0.56	0.03
Week 6 ADFI, kg	0.89	0.91	0.86	0.03
Overall ADFI, kg	0.43	0.4	0.41	0.03
