# Supplementary material for: Interactions between maternal parity and feed additives drive the composition of pig gut microbiomes in the post-weaning period
Source: J Anim Sci Biotechnol. 2024 Mar 3;15:33. doi: 10.1186/s40104-024-00993-x (PMC10909285; doi:10.1186/s40104-024-00993-x)
Supplement: Supplementary file 5 — Additional file 5. Discriminant taxa between parity groups for sow vaginal microbiomes at weaning (d 0). Listed taxa were selected on the basis of having indicator value scores of at least 0.5, and significant differences (Wilcoxon test, P < 0.05) in average relative abundances between parity groups. Group designations of P or M represent the parity group (Primiparous or Multiparous) the listed taxa is enriched in. P-values represent One-tailed Wilcoxon tests between parity groups. Listed taxa are identified to the genus (g) level, or represent unidentified genera within the listed family (f), order (o), class (c), or phylum (p), where applicable. [file 40104_2024_993_MOESM5_ESM.xls]

## Sheet: Additional_File_1
Genus	Parity group	Indicator value	Average primiparous relative abundance, %	Average multiparous relative abundance, %	P-value
p__Firmicutes.c__Clostridia.o__Clostridiales.f__Veillonellaceae.g__Megasphaera	P	0.67	0.99	0.29	< 0.05
p__Firmicutes.c__Clostridia.o__Clostridiales.f__Veillonellaceae.g__	P	0.58	0.33	0.19	< 0.05
p__Firmicutes.c__Clostridia.o__Clostridiales.f__Lachnospiraceae.g__Dorea	P	0.57	0.38	0.29	< 0.05
p__Firmicutes.c__Clostridia.o__Clostridiales.f__.Mogibacteriaceae..g__Mogibacterium	P	0.51	0.15	0.09	< 0.05
p__Firmicutes.c__Clostridia.o__Clostridiales.f__.Tissierellaceae..g__WAL_1855D	P	0.5	0.38	0.07	< 0.05
