# Supplementary material for: Interactions between maternal parity and feed additives drive the composition of pig gut microbiomes in the post-weaning period
Source: J Anim Sci Biotechnol. 2024 Mar 3;15:33. doi: 10.1186/s40104-024-00993-x (PMC10909285; doi:10.1186/s40104-024-00993-x)
Supplement: Supplementary file 7 — Additional file 7. Discriminant taxa among dietary treatment groups for primiparous offspring gut microbiomes. Listed taxa were selected on the basis of having indicator value scores of at least 0.5, and significant differences (Kruskal Wallis, P < 0.05) in average relative abundances between parity groups. Treatment designations represent the dietary treatment group the listed taxa is enriched in. If a group is not listed, no discriminant taxa with the listed criteria were observed. Taxa are sorted by treatment group and then by indicator value for each time-point. P-values represent Kruskal Wallis tests among treatment groups. Listed taxa are identified to the genus (g) level, or represent unidentified genera within the listed family (f), order (o), class (c), or phylum (p), where applicable. [file 40104_2024_993_MOESM7_ESM.xls]

## Sheet: Additional_File_5
Time-point	Genus	Treatment	Indicator value	Average relative abundance for Con, %	Average relative abundance for Preb, %	Average relative abundance for Preb+ZnCu, %	P-value
d 21	k__Bacteria.p__Firmicutes.c__Clostridia.o__Clostridiales.f__Veillonellaceae.g__Dialister	Preb	0.78				< 0.05
d 21	k__Bacteria.p__Planctomycetes.c__Planctomycetia.o__Pirellulales.f__Pirellulaceae.g__	Preb	0.76				< 0.05
d 21	k__Bacteria.p__Bacteroidetes.c__Bacteroidia.o__Bacteroidales.f__p.2534.18B5.g__	Preb	0.73				< 0.05
d21	k__Bacteria.p__Firmicutes.c__Clostridia.o__Clostridiales.f__Christensenellaceae.g__	Preb	0.68				< 0.05
d 21	k__Bacteria.p__Firmicutes.c__Clostridia.o__Clostridiales.__.__	Preb	0.61				< 0.05
d 21	k__Bacteria.p__Firmicutes.c__Clostridia.o__Clostridiales.f__Peptococcaceae.g__Peptococcus	Preb	0.59				< 0.05
d 21	k__Bacteria.p__Bacteroidetes.c__Bacteroidia.o__Bacteroidales.f__.Paraprevotellaceae..g__YRC22	Preb	0.58				< 0.05
d 21	k__Bacteria.p__Firmicutes.c__Bacilli.o__Lactobacillales.f__Lactobacillaceae.g__Lactobacillus	Preb	0.58				< 0.05
d 42	k__Bacteria.p__Firmicutes.c__Erysipelotrichi.o__Erysipelotrichales.f__Erysipelotrichaceae.g__	Preb	0.51				< 0.07
